# Supplementary material for: Quality of Life in Children with Developmental Language Disorder
Source: Children (Basel). 2026 Mar 19;13(3):418. doi: 10.3390/children13030418 (PMC13025319; doi:10.3390/children13030418)
Supplement: Supplementary file 1 [file children-13-00418-s001.zip]

Archive with 1 entries (1 files):
- children-4139858-supplementary.pdf
